# Supplementary material for: The E3 ubiquitin ligase Cul5 regulates hematopoietic stem cell function for steady-state hematopoiesis in mice
Source: J Clin Invest. 2025 Jun 26;135(17):e180913. doi: 10.1172/JCI180913 (PMC12404750; doi:10.1172/JCI180913)
Supplement: Supporting data values [file jci-135-180913-s085.xlsx]

## Sheet: Fig. 1A
WBC			RBC			HGB			HCT			PLT
WT	Cul5Vav-Cre		WT	Cul5Vav-Cre		WT	Cul5Vav-Cre		WT	Cul5Vav-Cre		WT	Cul5Vav-Cre
6.19	8.2		9.3	7.31		14	11.2		45.5	37.8		14.13	17.07
5.95	9.84		10.08	8.26		14.9	12.3		47.3	41		8.02	14.71
4.98	6.05		9.65	8.18		14.8	11.8		50.3	38.6		4.99	6.58
6.18	9.21		9.27	7.39		13.7	10.7		48.1	37.5		8.26	48.4
6.12	8.92		8.59	7.77		12.6	10.9		40.7	39.1		7.56	41.19
2.34	6.98		10.68	4.84		15.2	7.3		51.2	24.7		17.9	28.58
5.15	16.29		10.37	11.37		15.3	15.8		54.4	53.3		14.83	8.15
7.04	8.13		10.7	7.03		14.9	10.2		52.5	38.4		22.71	59.64
3.37	1.28		11.85	9.74		17.6	15		55.8	50.6		7.92	18.88
3.88	9.15		11.26	5.5		16.2	6.9		56.8	26.6		10.49	22.1
7.03	12.67		9.6	9.08		14	13		47.2	48.6		15.7	18.77
5.52	9.53		10.26	9.32		14.8	14		48.8	48.9		7.37	58.45
3.08	19.24		8.78	6.11		12.7	10.7		43.6	37.3		4.44	90.18
7.18	80.69*		8	3.76		12.7	10.2		42.8	23.1		8.25	47.9
3.47	35.29		10.16	5.11		15	7		50.4	26.9		15	92.93
2.28	13.29		11.19	8.51		16.2	12.9		54	49.1		14.54	39.03
2.25	11.21		11.02	7.35		15.4	11.2		54	44.1		16.38	48.3
11.07	56.68*		10.39	10.64		15.1	15		53	60.6		13.41	21.48
5.17	54.61*		8.08	4.45		12.8	6		42.7	28.9		13.59	31.44
8.02			9.7			15.1			50.9			11.63
3.41			9.43			14.3			50.3			16.09
2.04			11.01			16			52.8			14.01
5.13			10.36			14.5			56.5			6.15
* Outliers excluded using ROUT method, Q=0.1%

## Sheet: Fig. 1B
Spleen Weight			Body Weight			Spleen:Body Weight Ratio
WT	Cul5Vav-Cre		WT	Cul5Vav-Cre		Age	WT								Cul5Vav-Cre
0.06	0.11		15.5	21		3	1.11719	1.12454							1.13428	1.1746	1.24892
0.07	0.1		16.22	18.69		5	0.387097	0.431566							0.52381	0.535045
0.08	0.105		19.2	20.65		9	0.416667								0.508475	0.639269	0.681818
0.07	0.14		24.6	21.9		10	0.284553	0.329412	0.358959	0.477327					0.761421	0.495495	2.63158	0.755337	0.841397
0.08	0.15		21.25	22		13	0.364359								0.88659
0.11	0.5		33.43	19		15	0.368633	0.411262							0.924143	2.04301
0.07	0.15		20.95	19.7		16	0.294889	0.271739	0.26001	0.237812					0.904348	1.15321	1.66279	1.06566
0.12	0.11		30.19	22.2		17									1.01729
0.1	0.13		29.84	30.45		18									1.51394
0.11	0.15		31.61	23.77		19	0.276855	0.272547	0.186335	0.36036	0.347826	0.3125	0.425203	0.312323	0.836237	1.80067
0.11	0.23		30.52	27.07		20									2.28977
0.08	0.2		36.8	25.97		22	0.274833								2.36439
0.11	0.24		38.46	27.9		23	0.247448	0.225564	0.243902	0.236842					0.679758	1.36719	0.946502	2.79835	1.89024	3.49206	2.62136	2.38908
0.13	0.28		42.05	28.75		24	0.25974	0.351494	0.291971	0.309598	0.232626				1.4978	1.62884
0.09	0.28		36.12	30.35		26	0.323232	0.217391
0.1	0.22		40.36	30.07		27	0.212014
0.1	0.45		32.2	29.09		28									1.30841	0.72759
0.1	0.24		22.2	29.49		29	0.197964	0.358038	0.366151	0.283108	0.265393	0.227324	0.358423	0.327273	1.19048	2.37389	2.96378
0.1	0.57		23	25.1		30	0.26087	0.503597	0.140515						3.07692	0.873515
0.11	0.26		32	28.7		32	0.221607								2.2
0.06	0.35		25.87	23.88		34									2.44726
0.08	0.5		35.22	25.33		35	0.3	0.3
0.08	0.31		49.8	21.57		36	0.206079								0.985065
0.1	0.3		25.47	26.48		42	0.248471								1.81077
0.11	0.38		32.33	25.6		43	0.200803								1.28155
0.11	0.24		39.9	24.3		44									1.0303
0.12	0.43		41	24.3		54	0.243902								2.60714
0.07	0.58		38	16.4		55	0.345528								1.14695
0.08	0.51		34.39	18.9
0.09	0.18		42.35	30.9
0.1	0.35		22.76	29.3
0.09	0.23		27.4	37.45
0.08	0.68		32.3	22.7
0.11	0.31		41.4	21.4
0.08	0.66		24.75	34.36
0.08	0.81		42.45	27.72
0.1	0.7		35.36	23.59
0.09	0.61		27.93	27.33
0.08	0.34		24.58	22.1
0.09	0.62		31.79	28.62
0.1	0.28		37.68	25
0.07	0.32		43.99	23.7
0.1	0.25		27.9	31.47
0.09	0.33		27.5	22.09
0.09	0.56		46	25.75
0.1	0.81		27.8	33
0.1	0.68		42.7	28
0.1	0.25		36.1	27.9
0.09	0.55		40
0.12	0.58		40
0.14	0.31		38.82
0.06	0.4		52.32
0.08	0.33		54.78
0.12	0.34		45.1
0.12	0.73		49.2
0.08	0.32
0.13
0.11
0.11
0.17

## Sheet: Fig. 1D
Bone Marrow						Spleen						Lymph Node
T cells			B cells			T cells			B cells			T cells			B cells
WT	Cul5Vav-Cre		WT	Cul5Vav-Cre		WT	Cul5Vav-Cre		WT	Cul5Vav-Cre		WT	Cul5Vav-Cre		WT	Cul5Vav-Cre
9.29	9.91		20.4	7.59		35.8	35.9		48.5	37.7		66.7	64.8		20.4	23.7
7.42	7.08		22.7	10		39.2	26		47.7	25.7		68.4	57.1		19.2	21.2
2.54	0.81		20.2	2.6		37.2	36.6		51.3	33		63.7	59.1		33.4	35.5
1.64	1.25		14.6	1.77		37.2	35.2		53.4	44.5		69.2	55.4		25.4	35.5
1.8	2.64		20.3	6.24		42.2	33.6		46.3	32		63.9	59.2		32.5	34.6
3.14	2.37		7.59	5.98		43.4	45.9		41.6	41		65.7	57.1		31.3	35.9
1.32	1.41		3.11	5.02		34.8	45		57.5	32.5		50.8	63.3		45.3	31.2
12.4	1.47		12.2	4.46		28.2	38		59.6	25.9		61.5	59		26.7	32
3.21	1.33		21.9	0.76		24.7	19.4		62.3	33.8		48.8	60.6		35.9	33
1.4	0.99		14.3	0.64		32.9	28.5		53.3	31.6		68	63		26.6	28.1
29.9*	4.45		28.4	0.37		27.7	30		49.2	39.4		71.2	61.7		26.6	28.1
1.83	0.94		6.5	0.5		36.9	32.3		52	35		64.6	66.7		31.5	28
5.32	0.76		18.6	0.36		63.3	17		32.2	7.7		63.5	57.4		32.6	23.6
2.44	3.16		4.33	0.5		40.7	23.2		50	12.2		63.7	47.8		35.2	30.1
1.74	1.05		14.9	0.19		39.7	18		49.1	20.8		55	58.5		41.4	28.8
3	1.79		16	0.73		45.7	25.9		46.8	17.4		55.5	67.2		38.6	25.6
2.67	0.98		18.1	0.28		22.5	18.6		64.3	6.07		59.7	45.8		34.2	33.2
3.32	1.27		14.6	0.65		49.8	14.2		36.8	13.9		50.2	47.2		46	31.1
2.27	1.94		21	0.59		35.3	30.5		55.7	11		56.3	56.1		39.2	19.1
2.86	6.82		16.7	7.09		40.4	40		43.8	14		59.7	68		36.8	16.5
1.7	0.95		7.55	0.55		50.3	15.5		38.1	8.15		45.7	69.4		49.2	19.3
	7.9			1.03		38.6	45.2		53.7	26.9		42.2	72.2		53.9	22.5
	3.56			0.39		31.9	22.9		54.1	15.1		43.3	48.6		53.1	31.5
	1.89			0.43		25.3	9.56		66.2	2.38		38.3	73		55.7	12.8
						15.2	18.6		75.6	18.3		55.9	54.1		40.5	31.3
						25	19.2		62.6	2.6			67.6			8.54
						27.6	29.5		62.4	6.16			62.5			18.4
* Outliers excluded using ROUT method, Q=0.1%

## Sheet: Fig. 1E
Bone Marrow												Spleen												Lymph Node
Eosinophils			Neutrophils			Monocytes			Macrophages			Eosinophils			Neutrophils			Monocytes			Macrophages			Eosinophils			Neutrophils			Monocytes			Macrophages
WT	Cul5Vav-Cre		WT	Cul5Vav-Cre		WT	Cul5Vav-Cre		WT	Cul5Vav-Cre		WT	Cul5Vav-Cre		WT	Cul5Vav-Cre		WT	Cul5Vav-Cre		WT	Cul5Vav-Cre		WT	Cul5Vav-Cre		WT	Cul5Vav-Cre		WT	Cul5Vav-Cre		WT	Cul5Vav-Cre
8.22	15.4		37.3	45.1		18.9	21.1		3.96	1.64		1.71	4.74		3	9.27		2.2	6.82		2.6	3.64		0.82	0.33		3.41*	0.34		0.088	0.29		0.18	0.34
6.1	14.6		41.2	45.6		13.5	24.8		7.08	4		1.15	8.26		2.92	11.9		1.21	14.4		1.49	5.61		0.08	1.37		0.21	0.84		0.049	1.74		0.14	0.85
5.17	10.3		28.7	56.5		27.6	10.8		4.5	9.8		0.17	2.61		2.34	12.2		0.27	2.91		1.45	3.48		0.015	0.54		0.035	0.66		0.073	0.075		0.071	0.22
9.14	12		50.4	39.5		9.3	35.2		2.74	8.07		0.97	4.08		0.95	3.85		2.16	7.51		0.15	0.83		0.13	0.36		0.033	0.16		0.093	0.31		0.069	0.056
11.2	9.26		41.6	40.8		9.6	28.9		6.83	9.52		1.27	4.26		0.91	7.61		1.34	11.5		0.16	1.87		0.15	0.98		0.31	1.26		0.11	0.79		0.036	0.11
3.56	12.6		60.8	36.2		10.6	30.3		10.4	4.15		1.83	1.62		3.01	1.81		1.97	3.44		1.7	3.19		0.081	0.5		0.034	0.098		0.1	0.32		0.33	0.81
8.88	13.1		63.8	57.2		5.66	6.9		13.7	8.41		0.71	3.61		0.56	7.44		1.18	2.84		1.22	3.42		0.014	0.73		0.2	0.28		0.024	0.26		0.59	0.49
4.11	21.1		29.5	48.7		13.7	6.9		8.63	6.15		0.36	9.08		0.51	10.9		2.36	3.55		0.17	2.46		0.9	2.16		0.013	1.06		0.27	0.53		0.00777	0.83
0.8	6.58		46	71.9		4.62	10.8		12.2	9.86		0.2	4.33		3.73	21.8		0.14	5.77		1.44	3.9		0.75	0.14		0.22	1.23		0.43	0.047		0.054	1.59
1.53	15		48.9	61.4		8.88	7.31		3.03	9.31		1.55	24.3		1.57	2.49		2.94	4.47		1.43	3.17		0.33	1.83		0.77	0.52		0.35	0.65		0.055	0.96
2.69	7.82		17.9	50.3		5.37	19.2		7.23	7.34		1.79	15		2.36	2.29		5.1	3.93		0.18	1.13		0	1.56		0.031	0.36		0.00777	0.68		0.037	0.43
3.36	9.85		66.4	49.8		7.93	16.8		9.48	4.26		1.1	5.63		1.54	11.5		0.64	1.1		2.14	4.33		0.012	0.38		0.029	0.56		0.1	0.15		0.29	2.09
3.95	8.93		37	50.6		6.7	16.5		9.85	6.8		0.15	7.14		0.31	29.7		0.11	25.9		1.92	3.03		0.019	0.69		0.059	10.9		0.1	1.43		0.19	1.25
3.53	9.47		64.4	52.3		11.6	18		8.34	13.6		0.22	6.22		0.79	19.9		0.35	10.2		1.82	3.76		0.00246	2.69		0.044	10.5		0.00739	0.5		0.46	7.34*
4.27	4.4		31.1	77.4		26	9.03		8.43	8.85		0.46	7.49		1	14.4		0.31	4.53		1.84	4.52		0.012	2.21		0.18	3.35		0.02	0.23		0.29	1.42
6.4	4.79		48.2	56.9		7.72	20.3		10.2	9.46		0.076	3.46		1.23	25.1		0.15	16.3		2.07	7.68		0.056	0.24		0.1	3.23		0.052	0.47		0.14	1.41
6.58	12.8		45.8	46.4		5.56	30.5		8.86	6.61		0.21	7.44		3.55	40.3		0.17	15		1.61	2.13		0.17	1.37		0.11	11.5		0.17	0.26		0.41	0.79
7.79	15.9		43.5	50.9		11.8	13.8		7.21	5.28		0.37	4.61		2.28	29.7		0.52	10.1		1.46	4.06		0.07	2.6		0.03	9.08		0.0045	1.44		0.34	1.48
7.2	16.1		42.3	40.6		9.76	19.9		8.31	10		0.55	8.36		0.72	24.9		0.15	7.31		1.45	4.17		0.053	8.09		0.033	2.39		0.029	1.12		0.31	0.71
5.63	10.4		48.3	39.6		7.93	12.8		5.59	11.9		1.19	5.79		1.09	12.9		1.37	4.44		0.88	1.74		0.038	2.81		0.12	3.64		0.017	0.33		0.24	1.05
8.37	17.2		56.3	45		11.6	20.7			5.67		0.54	11.4		1.02	0.98		0.17	16.5		2.49	4.38		0.26	1.65		0.47	0.81		0.52	0.048		0.51	1.43
	9.82			32			27.7					0.14	2.34		1.1	6.16		0.056	1.96		1.18	1.83		0.13	0.65		0.04	0.57		0.044	0.2		0.13	2.4
	16.9			39.5			15.5					0.75	8.38		3.12	15.4		0.84	13					0.073	3.03		0.2	7.89		0.087	1.1
	10			56.2			16.7					0.5	12.9		0.59	17.3		0.16	5.84					0.2	1.31		0.11	1.78		0.14	0.47
												0.62	4.63		1.59	32.6		1.35	12.2					0.17	1.32		0.063	3.13		0.27	0.34
												0.97	11.3		2.09	36		0.53	4.67						9.25			3.99			0.44
												0.66	7.83		2.66	37.8		1.27	7.01						2.19			3.52			1.04
* Outliers excluded using ROUT method, Q=0.1%

## Sheet: Fig. 1F
Bone Marrow									Spleen
Ery A			Ery B			Ery C			Ery A			Ery B			Ery C
WT	Cul5Vav-Cre		WT	Cul5Vav-Cre		WT	Cul5Vav-Cre		WT	Cul5Vav-Cre		WT	Cul5Vav-Cre		WT	Cul5Vav-Cre
1.87	2.83		27.8	13.5		26.8	11.7		0.31	0.74		6.03	8.08		60.2	52.8
1.63	0.51		28.5	3.5		19.9	11.6		0.49	0.76		12.2	7.37		43.8	81.9
1.85	0.52		29.6	4.16		15	12.3		1.74	0.13		9.94	3.41		52.4	88.6
5.59	0.33		34.8	2.25		24.7	15.4		0.58	0.55		4.66	2.44		66.8	91.9
3.55	0.93		29.5	6.05		12.6	8.05		0.49	0.67		4.89	12.1		34.8	75.3
6.33	0.095		35	0.51		12.1	10.5		1.65	0.79		10	6.91		44.1	69.7
4.01	0.99		20.9	4.47		13.3	12.7		1.48	0.62		9.68	11.9		45.6	83.7
3.7	0.56		27.1	3.2		13.7	11.7		1.04	3.59		4.95	21.9		34.6	55.2
0.46	1		16.5	4.41		13.3	16.5		0.074	0.62		10.4	8.28		38.5	84.3
4.12	0.54		27.9	5.68		9.9	14.3		1.63	0.081		5.17	6.34		33.1	87.6
	0.51			1.77			2.57			1.75			9.39			79.7

## Sheet: Fig. 1G
Bone Marrow						Spleen
CD42d+			CD42d-			CD42d+			CD42d-
WT	Cul5Vav-Cre		WT	Cul5Vav-Cre		WT	Cul5Vav-Cre		WT	Cul5Vav-Cre
8.37	14.5		31.6	43.8		32.5	64		12.3	25.3
45.4	22.5		28.9	44.5		38.8	52.5		41	32.9
41.3	18.2		33.7	54.4		23	49.5		40.1	33.9
1.23	19.8		8.73	54.8		7.45	47.6		14	29
3.99	7.23		33.3	63.8		5.69	10.9		13.7	59.5
4.73	3.4		29	69		6.26	31		11.6	42.4
1.8	48.6		23.3	44.6		0.66	19.4		3.17	53.7
36.8	18.2		31.4	74.6		15.6	25.8		25.3	39.7
9.72	33.9		53.7	53.6		19.6	36.9		54.4	42.2
21.3	97.2		36.5	4.39		19.1	85.7		25	31.39
69.5			17.93			59.97			14.91

## Sheet: Fig. 2B
Bone Marrow									Spleen
LSK			LS-K			LSlowKlow			LSK			LS-K			LSlowKlow
WT	Cul5Vav-Cre		WT	Cul5Vav-Cre		WT	Cul5Vav-Cre		WT	Cul5Vav-Cre		WT	Cul5Vav-Cre		WT	Cul5Vav-Cre
9.85	17.2		20.9	24.8		13.8*	10.4		4.33	6.87		8.7	13.8		14.7	15.3
7.53	17.2		20.4	28.3		16.7*	13.3*		1.2	9.56		5.19	15.3		11.4	12.1
4.76	19.6		29.4	35.8		2.04	10.5		1.85	8.23		3.48	17.8		10.2	12.6
7.2	15		33.9	33		7.06	3.46		2.68	11.6		4.41	13.7		2.72	6.17
8.01	10.4		42.2	32.9		6.55	1.9		3.02	16.7		4.67	9.63		10.2	2.39
10.8	12.2		27.8	34.6		4.77	2.81		4.1	19.9		8.75	20.1		10.7	6.24
13.7	12.6		36.3	26.1		5.93	5		3.3	19.6		5.02	8.84		13.5	8.24
29.9*	11.8		28.6	30		16.2*	3.67		2.18	16.7		7.44	13.7		9.09	10.3
3.87	41.5		44.3	26.6		3.72	3.84		4.41	38.5		9.23	19.9		6.52	9.63
9.82	40.3		42.4	29.2		4.09	3.98		1.26	39		20.3*	8.03		4.37	11
1.15	54.1		4.06	21.8		5.96	6.35		1.15	40.8		4.06	12.4		5.96	6.77
9.4	38.1		37.1	34.3		6.73	3.75		1.64	26.6		4.45	9.95		6.65	3.58
8.15	47.6		21.2	26.8		5.87	6.49		1.7	60.9		8.14	13.2		6.24	4.96
5.83	58.6		47.7	24.2		3.29	4.11		2.8	46.3		7.19	19.7		11.6	5.17
4.64	60.7		9.47	19.6		4.19	5.55		2.94	21.8		9.17	46		5.51	2.15
9.65	26.9		26.1	46.2		4.6	1.51		3.8	27.9		7.61	25.7		7.06	5.71
9.27	27		41	40		4.3	4.3		0.76	15.6		2.66	22.1		4.39	5.78
4.71	33.3		37.2	31.6		3.24	5.13		0.91	36.9		4.55	27.6		5.77	2.56
7.81	30.9		31.4	41.5		2.83	1.73		1.14	30.4		3.38	33.1		4.67	3.55
7.03	40.3		26.6	30.5		3.62	3.52		2.7	28.6		5.29	27.8		4.54	2.5
7.19	40.6		33.8	33.3		4.39	1.3		2.47	54.4		6.09	28.3		5.51	1.44
7.81	50.2		28.2	28.3		4.19	4.42		6.89	11.5		14	21.1		8.15	3.14
11.3	20.5		25.3	37.2		6.47	2.44		3.18	18.8		6.75	15.7		6.39	4.49
14.7	32.3		32.1	32.5		8.92	5.88		4.56	56.3		12.3	13.2		10.5	4.64
7.62	42.3		31.3	36.2		5.36	2.74		3.93	9.65		5.94	20.7		10.8	2.95
8.56	12.3		36.1	48.6		5.52	2.16		1.79	35.7		3.82	26.3		6.13	6.18
10.8	32.9		33	34.3		6.97	4.04		4.12	34.1		13.3	11.9		7.54	2.54
8.51	39.1		33.4	26.2		4.95	4.9		2.11	51.8		4.14	18.4		7.21	3.65
11	43.1		17.9	25.6		2.52	7.39		3.12	5.58		7.63	41.4		5.94	2.37
8.69	56.5		27.5	26.3		3.88	3.31			35.1			30.4			4.65
13	37.1		31	29.6		4.92	4.93			27.7			37.5			1.51
	32.3			28			3			42.8			24.7			2.12
	4.44			10.2			2.27
	38.1			32.7			2.42
	40.2			30.1			3.2
* Outliers excluded using ROUT method, Q=0.1%

## Sheet: Fig. 2C
CLP
Bone Marrow			Spleen
WT	Cul5Vav-Cre		WT	Cul5Vav-Cre
3.48*	2.5		0.83	0.19
7.06*	3.15*		0.053	0.51
0.49	0.92		0.02	1.43*
1.16	0.19		0.032	0.065
0.91	0.3		0.18	0.041
3.53*	0.31		0.027	0.16
0.27	0.3		0.39	0.17
0.93	0.31		0	0.05
0.81	1.21		0.81	0.29
1.06	2.05		0.44	1.12*
0.68	1.88		0.099	1.54*
1.01	1.11		0.23	0.47
0.83	0.079		0.045	0.011
	0.74		0.53	0.27
	0.82		1	0.37
	0.13			0
	0.44			0.021
	0.69			0.066
	0.42			0.046
	0.25			0.045
* Outliers excluded using ROUT method, Q=0.1%

## Sheet: Fig. 2D
Bone Marrow									Spleen
CMP			GMP			MEP			CMP			GMP			MEP
WT	Cul5Vav-Cre		WT	Cul5Vav-Cre		WT	Cul5Vav-Cre		WT	Cul5Vav-Cre		WT	Cul5Vav-Cre		WT	Cul5Vav-Cre
15.4	11.6		2.3	3.42		3.04	8.77		5.3	7.52		0.47	0.69		2.91	5.45
11.2	17.2		3.98	6.81		4.92	3.87		3.33	9.74		0.49	1.72		1.33	3.75
14.4	9.82		7.69	21.5		5.72	3.72		2.05	8.39		0.18	3.16		1.19	6.28
16	13.8		15.1	11.9		2.04	5.63		2.25	8.14		0.21	1.11		1.69	3.63
19.7	16.4		19.1	7.38		2.48	6.78		2.07	4.89		0.49	0.53		1.79	3.59
5.74	17.7		3.05	7.83		19	7.08		4.02	12.8		0.76	1.23		3.51	4.89
8.5	10.1		13.9	14.5		13.2	1.23		0.089	4.91		0.12	1.43		4.31	2.17
9.19	8.36		3.66	20		14.9	1.22		0.096	7.21		0.38	1.9		6.81	3.85
32.2	6.09		10.6	7.89		1.63	12.3		0.69	1.08		0.34	3.03		7.98	15.3
21.9	6.11		7.17	13.7		12.9	8.84		15.2*	0.36		3.14*	1.35		1.01	6.1
2.44	7.02		0.12	10.5		1.39	3.86		2.44	3.29		0.12	0.73		1.39	7.81
29.6	7		6.31	12.7		0.97	14.3		2.41	0.83		0.19	0.45		1.76	8.43
2.94	5.35		1.29	13.8		16.6	6.68		4.22	2.27		3.58*	0.59		0.12	9.87
10.3	8		9.96	8.58		26.9	6.65		0.07	5.17		0	1.37		6.39	12.6
4.28	5.46		2.09	9.18		2.81	4.48		0.65	37.1*		0.82	6.26		7.55	2.25
8.44	18.9		4.02	24.9		11.5	1.81		3.28	18.1		0.35	3.66		3.89	3.58
11.6	11		11	21.4		17.8	6.99		1.85	18.2		0.68	1.34		0.085	2.23
18	12.6		19.4	10.6		0.055	8.24		0.19	23.1		0.18	2.86		4.1	1.35
6.95	17.2		10.2	19.8		11.4	3.83		2.87	4.61		0.31	8.13*		0	14.3
13.9	11.7		4.53	11.7		6.68	7.04		2.12	10.4		0.88	3.85		1.88	12.5
13.4	3.79		3.65	19.1		16.2	9.43		3	12.8		0.45	1.52		2.57	13.5
9.66	8.86		3	12		14	6.08		7.88	1.99		0.38	3.4		5.68	15.4
5.33	6.64		3.99	19.9		15.4	10.2		2.28	8.44		0.37	4.57		4.03	2.08
10.2	15.4		8.98	12.2		11.9	4.01		7.05	10.9		0.4	0.77		4.78	1.48
8.73	14.9		4.34	16.6		18	4.62		0.31	11.8		0.16	3.54		5.24	4.7
9.85	13.4		6.98	21.9		19.1	11.9		0.49	10.5		0.31	2.17		2.73	13.5
7.49	4.33		6.91	22.3		18	5.35		7.41	4.47		2.78*	0.78		2.62	6.57
6.98	5.18		5.61	11.7		20.7	8.61		0.6	9.03		0.33	0.77		3.11	8.53
6.39	7.33		0.76	7.38		10.7	10.7		0.24	0.18		0.23	0.15		6.5	19.5
4.42	6.26		9.47	5.18		12.6	14.7			15.2			2.8			11.6
5.69	3.62		11.3	12.5		12.5	12.2			13.7			1.47			20
	7.03			7.48			13.4			2.98			1.82			19.1
	1.5			1.92			2.69
	5.86			11.7			14.2
	6.21			15.9			6.79
* Outliers excluded using ROUT method, Q=0.1%

## Sheet: Fig. 2E
Bone Marrow			Spleen
MkP			MkP
WT	Cul5Vav-Cre		WT	Cul5Vav-Cre
0.3	0.29		0.027	0.37
1.35	1.19		0.1	4.1
0.97	1.3		0.072	2.16
1.33	0.74		0.3	5.26
0.037	1.7		0.037	5.5
0.14	2.53		0.038	6.74
2.66	0.63		0.19	7.17
1.15	1.52		0.63	0.93
1.88	1.33		0	0.41
1.39	0.57		0.11	2.8
0.99	3.87		0.18	6.74
1.27	4.42		0.098	1.8
0.95	1.09		0.35	0.6
0.86	3.47		0.15	1.75
1.44	1.65		0.19	3.5
1.75	1.84		0.22	2
1.57	0.61		0.16	1.23
1.35	3.76		0.18	4.1
	3.08		0.6	3.48
	2.5		0.43	14.5
				1.89

[truncated: 48 more sheets: Fig. 2G, Fig. 3A, Fig. 3B, Fig. 3C, Fig. 3E, Fig. 3G, Fig. 3H, Fig. 4B, Fig. 4C, Fig. 4F, Fig. 5B, Fig. 5C, Fig. 5D, Fig. 5E, Fig. 5F, Fig. 5G, Fig. 5H, Fig. 5I, Fig. 5J, Fig. 7B …]
